# Supplementary material for: An Antibody That Neutralizes SARS-Cov-1 and SARS-Cov-2 by Binding To a Conserved Spike Epitope Outside the Receptor Binding Motif
Source: Sci Immunol. Author manuscript; Available in PMC 2022 Oct 30. (PMC9407945; doi:10.1126/sciimmunol.abp9962)
Supplement: Supplementary Table 5 [file NIHMS1830525-supplement-Supplementary_Table_5.xlsx]

## Sheet: Fig.1
Figure 1
Panel B
AUC
	400_46	188_72	225_26	433_35	47_31	361_17	374_107	6_67	189_94	500_208	36_226	185_178	37_317	215_3	295_135	136_397	46_187	SW186	293_73	461_47	437_241	170_2	164_19	497_88	278_8	526_112	210_25	242_6	211_64	51_36	275_167	279_130	429_13	506_160	439_52	526_157	526_184	537_315	93_103
Spike coated	51.12	40.7	51.27	49.81	51.07	51.72	48.9	48.69	51.23	51.33	50.97	30.51	51.47	51.83	36.49	48.8	51.42	51.16	50.38	48.18	51.88	26.91	40.03	0.9985	1.916	34.66	2.623	51.3	9.853	3.16	11.35	51.23	12.42	6.636	16.35	3.505	39.06	9.434	9.505
RBD coated	50.84	50.93	50.89	50.8	50.47	50.99	50.17	50.94	50.93	50.95	50.74	51.46	51.44	51.5	46.71	50.6	51.22	51.41	51.09	50.63	51.46	51.57	52.01	0.1938	0.06153	0.3036	0.6731	51.96	1.071	0.1407	0.08694	0.2842	0.2896	5.822	47.59	0.2177	29.04	0.2321	20.42
OD450	against Spike
Antibody concentration μg/mL	400_46	188_72	225_26	433_35	47_31	361_17	374_107	6_67	189_94	500_208	36_226	185_178	37_317	215_3	295_135	136_397	46_187	SW186	293_73	461_47	437_241	170_2	164_19	497_88	278_8	526_112	210_25	242_6	211_64	51_36	275_167	279_130	429_13	506_160	439_52	526_157	526_184	537_315	93_103
10	5.188	4.373	5.188	5.188	5.188	5.188	5.188	5.06	5.188	5.188	5.188	3.1635	5.2125	5.2125	5.2125	5.2125	5.2125	5.2125	5.2125	5.2125	5.2125	2.96933	3.48033	0.077333	0.161333	4.24933	0.249333	5.19433	1.28033	0.308333	1.36133	5.19433	1.344	0.866	1.522	0.51	5.219	1.602	1.719
2	5.188	4.044	5.188	5.188	5.188	5.188	5.188	4.783	5.188	5.188	5.188	3.0605	5.2125	5.2125	3.0805	5.2125	5.2125	5.2125	5.2125	5.2125	5.2125	2.66733	4.38233	0.118333	0.238333	3.33433	0.291333	5.19433	0.856333	0.362333	1.09533	5.19433	1.22	0.61	1.86	0.279	3.539	0.601	0.525
0.4	5.188	3.574	5.188	4.05	5.188	5.188	3.155	5.12	5.188	5.188	5.188	2.8185	5.2125	5.2125	0.8545	2.8955	5.2125	5.0115	4.2225	2.2715	5.2125	2.14533	4.61733	0.114333	0.125333	1.62933	0.208333	5.19433	0.554333	0.184333	0.628333	5.19433	1.07	0.243	1.303	0.125	1.184	0.142	0.109
0.08	2.403	1.833	3.12	1.354	2.137	5.188	1.075	2.813	2.941	3.418	1.65	2.1985	2.9145	4.6325	0.1785	0.7495	2.7055	2.3595	2.2535	0.6315	4.9225	0.853333	3.07933	0.058333	0.031333	0.472333	0.135333	2.95633	0.425333	0.054333	0.223333	2.64633	0.759	0.053	0.397	0.029	0.302	0.027	0.022
0.016	0.619	0.471	0.831	0.272	0.658	2.248	0.268	0.823	0.802	0.934	0.404	0.8595	0.8745	1.6265	0.0335	0.1505	0.6555	0.6235	0.5835	0.1095	1.3865	0.180333	1.13433	-0.00567	-0.01467	0.080333	0.033333	0.834333	0.177333	-0.00667	0.034333	0.616333	0.278	0.013	0.08	0.005	0.058	0.004	0.001
0.0032	0.11	0.076	0.193	0.034	0.223	0.577	0.014	0.162	0.128	0.201	0.069	0.1715	0.1835	0.3635	-0.0005	0.0205	0.1305	0.1245	0.1055	0.0235	0.3265	0.014333	0.240333	-0.03667	-0.02467	-0.00767	-0.01067	0.161333	0.022333	-0.02167	-0.01467	0.092333	0.069	0	0.015	0	0.009	0	0.001
0.00064	0.01	-0.005	0.008	-0.016	0.002	0.127	-0.022	0.012	0.007	0.022	-0.003	0.0495	0.0315	0.0595	-0.0065	-0.0015	0.0205	0.0215	0.0215	0.0025	0.0845	-0.02067	0.027333	-0.02867	-0.02867	-0.02367	-0.02167	0.015333	-0.01567	-0.02567	-0.02067	0.003333	0.012	-0.001	0	-0.003	0.001	0.002	0
0.000128	0.01	-0.017	-0.016	-0.025	-0.02	0.022	-0.015	-0.009	-0.012	-0.003	0.032	0.0755	0.0235	0.0205	0.0035	0.0115	0.0225	0.0205	0.0185	0.0215	0.0235	-0.01367	-0.01067	-0.02367	-0.02567	-0.01967	-0.01467	-0.01067	-0.01867	-0.02267	-0.02267	0.023333	0	0	-0.001	-0.002	0.002	0	0
OD450	against RBD
Antibody concentration μg/mL	400_46	188_72	225_26	433_35	47_31	361_17	374_107	6_67	189_94	500_208	36_226	185_178	37_317	215_3	295_135	136_397	46_187	SW186	293_73	461_47	437_241	170_2	164_19	497_88	278_8	526_112	210_25	242_6	211_64	51_36	275_167	279_130	429_13	506_160	439_52	526_157	526_184	537_315	93_103
10	5.112	5.112	5.112	5.112	5.112	5.112	5.112	5.112	5.112	5.112	5.112	5.16267	5.16267	5.16267	5.16267	5.16267	5.16267	5.16267	5.16267	5.16267	5.16267	5.2155	5.2155	0.0345	0.0145	0.0755	0.1545	5.2155	0.2025	0.0325	0.0225	0.0655	0.059167	1.20517	5.17417	-0.00683	5.17417	0.016167	3.95917
2	5.112	5.112	5.112	5.112	5.112	5.112	5.112	5.112	5.112	5.112	5.112	5.16267	5.16267	5.16267	5.16267	5.16267	5.16267	5.16267	5.16267	5.16267	5.16267	5.2155	5.2155	0.0115	0.0005	-0.0005	0.0115	5.2155	0.0515	0.0015	-0.0015	0.0045	-0.03883	0.207167	5.17417	-0.02883	1.67017	-0.04283	0.920167
0.4	5.112	5.112	5.112	5.112	5.112	5.112	5.112	5.112	5.112	5.112	5.112	5.16267	5.16267	5.16267	1.29567	5.16267	5.16267	5.16267	5.16267	5.16267	5.16267	5.2155	5.2155	0.0005	-0.0015	-0.0025	-0.0025	5.2155	0.0145	0.0025	-0.0005	0.0005	-0.04483	-0.00283	2.04217	-0.04283	0.336167	-0.04683	0.167167
0.08	4.718	5.112	4.993	4.506	2.893	5.112	1.426	5.112	5.112	5.112	4.183	5.16267	5.16267	5.16267	0.188667	1.04767	4.11467	5.08967	3.49167	1.21067	5.16267	3.3085	5.2155	-0.0005	-0.0015	-0.0035	-0.0035	5.2155	0.0005	-0.0085	-0.0025	0.0005	-0.04583	-0.03383	0.486167	-0.04483	0.030167	-0.04483	-0.00183
0.016	1.019	1.293	0.972	0.969	0.558	2.986	0.183	1.551	1.392	1.993	1.03	1.95667	1.64867	3.04367	0.011667	0.175667	0.950667	1.25367	0.860667	0.210667	1.99167	0.7915	2.6985	-0.0025	0.0005	-0.0035	-0.0025	1.4805	0.0015	-0.0025	-0.0005	-0.0005	-0.04783	-0.04483	0.067167	-0.04683	-0.03283	-0.04483	-0.03883
0.0032	0.146	0.185	0.126	0.117	0.007	0.639	-0.042	0.281	0.281	0.372	0.193	0.434667	0.344667	0.679667	-0.04033	-0.00933	0.159667	0.227667	0.125667	0.001667	0.421667	0.1615	0.6625	-0.0025	-0.0015	-0.0015	-0.0015	0.3125	-0.0035	-0.0015	-0.0015	-0.0015	-0.04583	-0.04883	-0.02383	-0.04683	-0.04683	-0.04583	-0.04583
0.00064	-0.05	-0.037	-0.061	-0.062	-0.084	0.053	-0.094	-0.024	-0.031	0.007	-0.035	0.048667	0.027667	0.101667	-0.05533	-0.04433	-0.01133	0.010667	-0.02033	-0.04433	0.053667	0.0305	0.1375	-0.0045	-0.0025	-0.0035	-0.0015	0.0665	0.0005	-0.0035	0.0015	-0.0005	-0.04683	-0.04583	-0.04383	-0.04783	-0.03983	-0.04483	-0.04483
0.000128	-0.095	-0.096	-0.099	-0.038	-0.1	-0.072	-0.101	-0.09	-0.094	-0.076	-0.073	-0.03133	-0.03833	-0.02233	-0.05633	-0.04933	-0.04333	-0.04233	-0.04833	-0.05133	-0.03333	0.0035	0.0255	-0.0035	-0.0035	-0.0015	-0.0015	0.0115	-0.0015	-0.0015	-0.0005	-0.0005	-0.04383	-0.04283	-0.04583	-0.04683	-0.04083	-0.04283	-0.04483
Panel C
IC50 in μg/ml
	Wuhan-Hu-1	Alpha	Beta	Gamma	Delta	Lambda	Mu
437_241	0.09615	0.4719	0.4882	0.1438	1.762	6.216	0.178
47_31	0.0744	0.8213	0.1744	0.1063	7.388	0.4419	0.09939
188_72	0.01517	0.1525	0.02727	0.1311	0.02824	0.2594	0.008865
189_94	0.0247	0.2763	598.7	0.0504	0.0382	0.2378	0.01922
46_187	0.04	0.2809	0.0247	0.03463	2.896	0.1738	0.01927
SW186	0.03076	0.07751	0.01496	0.03555	0.04177	0.06144	0.007936
293_73	0.06468	1.47	0.04525	0.138	0.03192	0.03492	0.4505
Wuhan-Hu-1	% Relative infection
Antibody concentration μg/mL	437_241	47_31	188_72	189_94	46_187	SW186	293_73
30	22.1344	6.38314	18.889	5.87279	0.606055	0	0.37366
7.5	0.65153	0.03938	4.24433	1.55043	0.212381	0.201043	10.9435
1.875	2.31498	4.41416	5.58751	2.71828	0.950717	3.40529	18.0555
0.46875	21.8124	24.0449	6.88764	1.64016	7.59793	6.03238	16.5588
0.117188	49.5704	47.7173	12.7206	13.8811	35.8475	13.7687	28.1614
0.029297	63.1255	58.8022	35.7914	51.5604	54.1587	56.857	70.6455
0.007324	101.207	89.0458	71.6653	76.7324	83.8501	82.5772	86.4925
0.001831	101.108	91.74	82.4061	84.5451	85.5302	85.4722	103.594
0.000458	94.0149	85.1729	81.6246	95.485	88.2472	91.0543	104.215
Alpha	% Relative infection
Antibody concentration μg/mL	437_241	47_31	188_72	189_94	46_187	SW186	293_73
30	13.8469	19.8252	11.8018	16.8144	0	4.31538	34.1208
7.5	12.1839	10.6642	14.1315	11.7433	5.41458	7.24936	32.8493
1.875	14.3494	17.2854	17.1561	14.2409	9.18675	7.04499	38.6126
0.46875	45.3128	72.4367	17.6907	31.8541	29.7664	12.2253	53.336
0.117188	98.4937	99.3321	53.9088	70.2544	79.802	27.6225	73.8221
0.029297	100.004	99.9989	90.6693	98.5986	97.1023	90.38	100.026
0.007324	100.004	99.9851	99.7693	99.9595	99.915	99.9504	100.074
0.001831	100.004	100.004	100.004	100.003	99.9885	99.9277	100.188
0.000458	100.002	100.003	99.9703	100.001	100.002	99.9885	100.191
Beta	% Relative infection
Antibody concentration μg/mL	437_241	47_31	188_72	189_94	46_187	SW186	293_73
7.5	29.3477	15.3726	8.62864	67.8604	2.12342	6.85866	8.61258
1.875	14.3693	20.4959	36.7059	79.2554	26.955	11.8364	-1.0334
0.46875	-5.54122	16.8908	13.3552	81.5665	3.88904	-1.36575	11.6438
0.117188	79.8245	73.1869	40.768	52.7733	13.4851	-4.4326	39.3864
0.029297	88.5704	73.7659	28.36	51.5792	51.5649	33.4477	45.1728
0.007324	84.9282	83.3788	80.9818	88.4984	75.2211	73.6818	92.1869
0.001831	89.2825	90.2462	84.8116	88.0923	78.6274	85.6992	97.5219
0.000458	96.7888	101.731	95.0466	109.806	107.798	92.8546	109.627
Gamma	% Relative infection
Antibody concentration μg/mL	437_241	47_31	188_72	189_94	46_187	SW186	293_73
30	9.47795	3.31577	20.7791	6.07796	2.86175	0	0
7.5	9.66127	4.12598	23.7679	8.32134	5.641	4.19077	4.97905
1.875	8.35863	6.8572	25.3676	11.9582	4.77485	7.94286	23.151
0.46875	17.1944	14.6099	26.5031	14.4045	8.09915	6.85988	16.1239
0.117188	56.8083	48.295	37.2068	29.8836	22.4828	14.4586	53.0539
0.029297	85.1334	81.5422	69.4422	63.8946	59.7182	56.0739	79.8209
0.007324	99.9422	92.8601	85.2995	82.1516	77.3189	93.3084	109.05
0.001831	110.404	86.7842	98.4463	87.2957	88.6444	93.4807	103.451
0.000458	94.1698	93.9574	119.155	96.3401	90.8956	99.6996	105.257
Delta	% Relative infection
Antibody concentration μg/mL	437_241	47_31	188_72	189_94	46_187	SW186	293_73
30	1.35692	19.1392	3.18059	-0.24924	11.122	3.24469	7.88448
7.5	18.9819	56.4421	4.70907	4.35365	40.0348	4.81394	14.1809
1.875	58.157	76.118	7.6689	7.08626	53.7697	3.0427	12.7049
0.46875	72.7096	81.4454	10.0908	3.9458	79.6858	12.9088	14.3596
0.117188	79.7343	92.9332	12.2252	20.2832	81.7677	21.464	23.8489
0.029297	99.2918	92.1563	45.7583	56.9898	110.574	58.8038	40.7457
0.007324	114.881	114.266	92.2476	90.4123	125.175	89.6956	89.7306
Lambda	% Relative infection
Antibody concentration μg/mL	437_241	47_31	188_72	189_94	46_187	SW186	293_73
30	3.52322	5.54784	7.05141	10.4754	7.70643	13.7356	13.3337
7.5	4.32711	5.75625	4.58019	5.38408	13.2741	12.7382	25.392
1.875	19.2735	5.51806	7.46824	5.65204	8.58476	6.08376	12.8275
0.46875	36.3339	28.0865	6.08376	7.81064	3.16594	6.75367	12.1278
0.117188	103.325	70.2461	42.9734	34.8303	38.4776	36.4381	22.6082
0.029297	86.2495	62.3561	35.7682	25.3027	71.8539	46.5165	35.5598
0.007324	100.719	104.173	117.676	76.6475	86.2495	83.7485	58.947
Mu	% Relative infection
Antibody concentration μg/mL	437_241			47_31			188_72			189_94			46_187			SW186			293_73
30	116.866	61.4408	99.6177	6.58387	2.61946	8.39125	18.5799	14.603	18.1716	5.71399	7.85659	5.89014	3.14802	2.34802	5.35307	8.22429	10.7567	10.3862	17.9076	35.8708	8.01206
7.5	93.3117	75.8176	76.4587	4.81529	8.71318	7.20679	10.6844	7.15305	18.6202	11.0548	6.76653	9.32581	10.1454	5.19225	4.98241	8.59041	6.83623	9.39104	30.479	39.8122	33.2704
1.875	75.0278	78.016	94.1548	10.1355	5.80512	12.6099	15.7944	15.5285	12.3806	11.2191	9.16911	5.59664	12.202	8.53547	5.53034	11.0719	7.84796	10.1493	43.7504	40.5078	26.2412
0.46875	73.1497	101.012	93.4149	31.518	14.1328	32.9241	18.1591	17.8421	22.2498	8.81578	6.69979	9.22222	17.2846	7.37116	10.5584	11.2347	10.2508	8.82237	61.8237	79.9451	74.5345
0.117188	69.9873	105.641	123.023	53.2484	35.441	67.0299	26.1147	27.1199	17.0297	18.6758	25.1863	22.5333	20.7596	14.3237	17.9232	9.40403	13.0331	12.6609	72.2952	89.0104	70.6263
0.029297	88.0531	99.5813	159.057	78.8929	52.8893	92.4552	22.8282	20.0401	40.1121	27.3649	58.8224	32.754	44.8958	41.2691	48.2367	29.541	32.6776	32.4224	80.9888	76.7224	69.3558
0.007324	107.67	62.8366	136.181	85.3294	58.3618	115.998	52.206	105.53	52.4486	123.972	54.2175	56.9073	97.9433	55.274	70.0411	67.4554	45.535	66.3534	87.4845	153.835	72.8497
0.001831	115.982	125.776	117.449	93.404	85.3936	140.888	83.3673	97.7095	72.6151	77.3221	85.0729	81.2333	115.058	88.7229	67.0597	46.1794	54.0504	68.2963	68.7254	147.251	134.359

## Sheet: Fig.2
Figure 2
Panel B	% Relative infection
con. μg/ml	WT			UK B.1.1.7			SAF B.1.351			Brazil P.1			Delta			Lambda		Mu
30	0	6.251	4.03472	2.27803	0	2.82096	5.51698	9.8972	0	0	1.05578	0.461771	9.77544	15.5612	16.8022	8.38622	3.01008	8.22429	10.7567	10.3862
7.5	2.59765	9.8404	-9.9993	-0.6688	-0.4215	1.40229	16.9276	16.6423	3.94509	8.81406	11.6914	5.63466	6.64644	18.0961	14.7421	7.28019	4.10211	8.59041	6.83623	9.39104
1.875	2.61116	-4.89696	-8.08135	-2.14437	-4.26394	-4.321	-19.1664	1.38593	-0.64205	9.74912	4.52961	7.16905	6.0398	18.521	16.0571	8.69423	9.95426	11.0719	7.84796	10.1493
0.46875	-3.59714	0.815365	-8.31355	-2.35305	-3.01311	-1.38847	5.03455	9.10494	6.85236	13.36	5.41628	9.55254	19.8808	15.6052	11.4109	17.8085	7.15419	11.2347	10.2508	8.82237
0.117188	4.09033	6.7863	3.60509	6.15751	6.61826	4.56481	-2.25439	18.017	13.5957	25.4328	13.0251	13.1187	22.7065	12.3376	37.184	44.6892	32.0749	9.40403	13.0331	12.6609
0.029297	49.6868	38.7975	38.6761	51.9896	37.1424	43.6331	41.8522	34.6442	32.9412	30.0495	34.293	29.3902	62.3137	48.4126	46.5933	76.358	65.4377	29.541	32.6776	32.4224
0.007324	93.0666	92.5639	78.0709	89.6294	83.911	89.2287	71.0762	72.1523	75.4687	67.7154	54.5563	56.0102	ND	ND	ND	ND	ND	67.4554	45.535	66.3534
0.001831	109.641	109.927	106.853	99.3289	97.0196	94.841	107.381	104.02	118.262	101.014	83.4497	87.1991	ND	ND	ND	ND	ND	46.1794	54.0504	68.2963
0.000458	100.65	96.9438	99.1272	96.1179	97.6056	94.2412	112.476	98.5282	98.5673	118.679	102.823	87.446
Panel C	% Relative infection
con. μg/ml	WA1	WA1	UK B.1.1.7+E484K	UK B.1.1.7+E484K	SAF B.1.351	SAF B.1.351	Brazil P.1	Brazil P.1	Delta B.1.617.2.V2	Delta B.1.617.2.V2
5	1.27	4.11	6.25	1.89	11.29	7.81	6.86	9.09	24.42	29.11
2.5	1.27	5.48	8.33	7.55	12.9	12.5	8.82	10.1	32.56	26.58
1.25	5.06	5.48	8.33	9.43	8.06	14.06	10.78	10.1	26.74	36.71
0.625	12.66	19.18	10.42	11.32	17.74	10.94	4.9	12.12	32.56	35.44
0.3125	20.25	9.59	20.83	15.09	19.35	6.25	21.57	17.17	37.21	35.44
0.15625	27.85	21.92	14.58	13.21	19.35	12.5	21.57	20.2	34.88	41.77
0.078125	36.71	39.73	25	26.42	17.74	25	19.61	32.32	52.33	41.77
0.0390625	46.84	46.58	45.83	28.3	29.03	18.75	34.31	22.22	52.33	53.16
0.0195312	70.89	73.97	43.75	49.06	50	51.56	63.73	56.57	65.12	56.96
0.00976562	88.61	87.67	83.33	83.02	69.35	64.06	76.47	81.82	83.72	82.28
0.0001	100	100	100	100	100	100	100	100	100	100
Panel D	% Relative infection
con. μg/ml	USA-WA1/2020		Omicron-spike
120	1	0.9	8.94	8.94
40	1.8	2.7	14.3	14.3
13.3333	0	1.8	11.62	19.66
4.44444	2.7	2.7	18.77	32.18
1.48148	0.9	5.39	33.97	30.39
0.493822	8.09	1.8	40.22	40.22
0.164608	11.69	10.79	67.93	72.4
0.0548694	39.55	26.97	81.34	83.13
0.0182898	58.43	48.54	92.07	80.45
0.00609663	87.19	91.69	99.22	87.6
0.00203222	91.69	100.67	101.01	83.13
1e-05	88.09	100.67	100.11	92.07
Panel E	WA-1	B.1.1.7	B.1.351	B.1.617.1/2	B.1.1.529
SW186	40.1	19.65	14.57	20.3	332
S309	202	209	98	110	373
REGN10987	31	7	4	93	>10000
REGN10933	11	8	9462	133	>10000
COV2-2130	32	10	19	62	2772
COV2-2196	6	5	23	5	>10000
LY-CoV555	10	4	>10000	>10000	>10000
LY-CoV016	72				>10000
CT-P59	2				>10000
Panel F	% Relative infection		SARS-CoV1 D28
ug/ml	SW186		S309
30	5.32719	6.82763	10.8831	12.202
7.5	6.85686	12.3965	10.0229	9.08497
1.875	16.4782	13.1835	11.7	8.80473
0.46875	26.8744	18.459	17.3436	22.1163
0.117188	50.3025	42.1316	62.9073	56.7346
0.029297	85.4455	84.4077	86.0898	60.7
0.007324	120.796	87.7479	100.029	109.873
Note: ND means no detection

## Sheet: Fig.3
Figure 3
Panel D	The relative competition percentage
Antibody concentration μg/mL	Ab186-45			CC12.3			279_130
1	13.4722	8.88889	12.6389	-3.88889	-1.11111	2.63889	0.972222	0.972222	-1.94444
5	39.0396	36.7719	37.9724	80.2579	80.3913	78.6572	1.02268	-0.04446	-0.97821
10	41.0984	40.5492	36.7048	88.5767	89.3043	88.1236	-2.01373	0.594966	1.41876
15	44.9927	39.6226	35.9942	91.1176	91.5094	91.0305	-1.74165	1.30624	0.435414
30	52.1311	48.3607	43.2787	93.918	94.1475	93.4754	2.95082	-0.32787	-2.62295
50	50.6518	50.4656	51.0242	96.4805	97.2812	97.6723	-0.18622	0	0.18622
Two-way RM ANOVA
Dunnett's multiple comparisons test	Mean Diff.	95.00% CI of diff.	Below threshold?	Summary	Adjusted P Value
Antibody concentratio1 μg/mL
SW186 vs. CC12.3	12.45	4.349 to 20.56	Yes	*	0.013
SW186 vs. 279_130	11.67	5.662 to 17.67	Yes	**	0.0063
Antibody concentratio5 μg/mL
SW186 vs. CC12.3	-41.84	-44.72 to -38.96	Yes	****	<0.0001
SW186 vs. 279_130	37.93	35.02 to 40.84	Yes	****	<0.0001
Antibody concentratio10 μg/mL
SW186 vs. CC12.3	-49.22	-56.10 to -42.34	Yes	***	0.0006
SW186 vs. 279_130	39.45	33.53 to 45.38	Yes	****	<0.0001
Antibody concentratio15 μg/mL
SW186 vs. CC12.3	-51.02	-65.11 to -36.93	Yes	**	0.004
SW186 vs. 279_130	40.2	27.91 to 52.50	Yes	**	0.003
Antibody concentratio30 μg/mL
SW186 vs. CC12.3	-45.92	-59.69 to -32.16	Yes	**	0.0046
SW186 vs. 279_130	47.92	36.99 to 58.86	Yes	***	0.0005
Antibody concentratio50 μg/mL
SW186 vs. CC12.3	-46.43	-47.98 to -44.88	Yes	****	<0.0001
SW186 vs. 279_130	50.71	50.01 to 51.41	Yes	****	<0.0001

## Sheet: Fig.4
Figure 4
Panel D
OD450
Antibody concentration ng/mL	WT		H: D55A/D57A		H: D55N/D57N		H: D55K/D57K
300	3.44928	3.35827	0.400275	0.356275	1.32327	1.23428	0.376275	0.363275
100	2.63727	2.57927	0.116275	0.121275	0.664275	0.643275	0.145275	0.138275
33.3333	1.37128	1.43528	0.049275	0.049275	0.247275	0.261275	0.044275	0.051275
11.1111	0.714275	0.680275	0.029275	0.029275	0.080275	0.087275	0.023275	0.025275
3.7037	0.223275	0.268275	0.025275	0.055275	0.032275	0.032275	0.020275	0.017275
1.23457	0.100275	0.091275	0.027275	0.008275	0.020275	0.015275	0.012275	0.019275
0.411523	0.036275	0.086275	0.009275	0.011275	0.027275	0.013275	0.011275	0.014275
0.137174	0.024275	0.025275	0.011275	0.007275	0.008275	0.010275	0.010275	0.009275
0.045725	0.018275	0.014275	0.018275	0.006275	0.015275	0.007275	0.007275	0.009275
0.015242	0.023275	0.065275
Panel E
OD450
Antibody concentration ng/mL	WT		H: D109A
300	3.44928	3.35827	0.312275	0.253275
100	2.63727	2.57927	0.093275	0.090275
33.3333	1.37128	1.43528	0.031275	0.029275
11.1111	0.714275	0.680275	0.019275	0.018275
3.7037	0.223275	0.268275	0.023275	0.012275
1.23457	0.100275	0.091275	0.013275	0.013275
0.411523	0.036275	0.086275	0.012275	0.016275
0.137174	0.024275	0.025275	0.013275	0.013275
0.045725	0.018275	0.014275	0.014275	0.047275
0.015242	0.023275	0.065275
Panel F
OD450
Antibody concentration ng/mL	WT		H: T103I		H: T103L		H: T103F		H: T103Y		H: T103W
300	3.44928	3.35827	0.647275	0.623275	1.32527	1.24327	0.455275	0.437275	0.132275	0.137275	0.215275	0.187275
100	2.63727	2.57927	0.171275	0.164275	0.535275	0.526275	0.177275	0.144275	0.071275	0.043275	0.069275	0.058275
33.3333	1.37128	1.43528	0.049275	0.054275	0.169275	0.168275	0.056275	0.056275	0.023275	0.017275	0.024275	0.029275
11.1111	0.714275	0.680275	0.027275	0.023275	0.057275	0.081275	0.026275	0.020275	0.014275	0.014275	0.013275	0.013275
3.7037	0.223275	0.268275	0.020275	0.022275	0.031275	0.025275	0.023275	0.017275	0.013275	0.009275	0.011275	0.009275
1.23457	0.100275	0.091275	0.021275	0.028275	0.023275	0.025275	0.017275	0.026275	0.012275	0.009275	0.009275	0.009275
0.411523	0.036275	0.086275	0.024275	0.023275	0.027275	0.017275	0.014275	0.041275	0.012275	0.010275	0.008275	0.009275
0.137174	0.024275	0.025275	0.031275	0.016275	0.034275	0.014275	0.015275	0.014275	0.016275	0.011275	0.010275	0.010275
0.045725	0.018275	0.014275	0.031275	0.017275	0.068275	0.015275			0.018275	0.014275	0.013275	0.013275
0.015242	0.023275	0.065275
Panel G
OD450
Antibody concentration ng/mL	WT		H: V104T		H: V104N		H: V104Q		H: V104Y		H: V104W
300	3.44928	3.35827	0.784275	0.761275	0.559275	0.542275	0.735275	0.717275	1.21728	1.24628	1.16928	1.08527
100	2.63727	2.57927	0.281275	0.242275	0.214275	0.214275	0.288275	0.283275	0.517275	0.520275	0.464275	0.446275
33.3333	1.37128	1.43528	0.095275	0.097275	0.069275	0.058275	0.104275	0.105275	0.211275	0.171275	0.157275	0.159275
11.1111	0.714275	0.680275	0.032275	0.027275	0.028275	0.029275	0.033275	0.030275	0.080275	0.065275	0.067275	0.062275
3.7037	0.223275	0.268275	0.016275	0.014275	0.018275	0.017275	0.016275	0.020275	0.039275	0.025275	0.024275	0.023275
1.23457	0.100275	0.091275	0.012275	0.012275	0.019275	0.034275	0.016275	0.024275	0.019275	0.021275	0.022275	0.015275
0.411523	0.036275	0.086275	0.009275	0.008275	0.018275	0.017275	0.018275	0.016275	0.016275	0.035275	0.026275	0.013275
0.137174	0.024275	0.025275	0.015275	0.008275	0.045275	0.038275	0.039275	0.037275	0.038275	0.037275	0.030275	0.011275
0.045725	0.018275	0.014275	0.013275	0.013275	0.037275	0.019275	0.017275	0.023275	0.017275	0.023275	0.122275	0.088275
0.015242	0.023275	0.065275
Panel H
OD450
Antibody concentration ng/mL	WT		H: T103A/V104A		H: T103W/V104W		H: T103R/V104R
300	3.44928	3.35827	1.12627	1.07428	1.40427	1.37528	0.057275	0.066275
100	2.63727	2.57927	0.440275	0.438275	0.667275	0.626275	0.020275	0.024275
33.3333	1.37128	1.43528	0.164275	0.138275	0.215275	0.211275	0.008275	0.010275
11.1111	0.714275	0.680275	0.055275	0.047275	0.075275	0.072275	0.008275	0.008275
3.7037	0.223275	0.268275	0.027275	0.019275	0.023275	0.024275	0.008275	0.008275
1.23457	0.100275	0.091275	0.026275	0.010275	0.012275	0.011275	0.008275	0.009275
0.411523	0.036275	0.086275	0.026275	0.018275	0.011275	0.011275	0.057275	0.009275
0.137174	0.024275	0.025275	0.031275	0.011275	0.012275	0.010275	0.010275	0.011275
0.045725	0.018275	0.014275	0.037275	0.013275	0.014275	0.013275	0.013275	0.015275
0.015242	0.023275	0.065275
Two-way RM ANOVA
Dunnett's multiple comparisons test	Mean Diff.	95.00% CI of diff.	Below threshold?	Summary	Adjusted P Value
Antibody concentration 300 ng/mL
WT vs. H: D55A/D57A	3.026	2.328 to 3.723	Yes	**	0.006
WT vs. H: D55N/D57N	2.125	1.575 to 2.675	Yes	**	0.0035
WT vs. H: D55K/D57K	3.034	1.785 to 4.283	Yes	*	0.0196
WT vs. H: T103A/V104A	2.304	1.686 to 2.921	Yes	**	0.0063
WT vs. H: T103W/V104W	2.014	1.077 to 2.951	Yes	*	0.0201
WT vs. H: T103R/V104R	3.342	2.032 to 4.652	Yes	*	0.0192
WT vs. H: T103I	2.769	1.731 to 3.806	Yes	*	0.0161
WT vs. H: T103L	2.12	1.584 to 2.655	Yes	**	0.0034
WT vs. H: T103F	2.958	1.799 to 4.116	Yes	*	0.0179
WT vs. H: T103Y	3.269	1.917 to 4.621	Yes	*	0.0205
WT vs. H: T103W	3.203	2.246 to 4.159	Yes	*	0.0117
WT vs. H: V104T	2.631	1.573 to 3.689	Yes	*	0.0177
WT vs. H: V104N	2.853	1.676 to 4.030	Yes	*	0.0191
WT vs. H: V104Q	2.678	1.519 to 3.836	Yes	*	0.02
WT vs. H: V104Y	2.172	1.235 to 3.109	Yes	*	0.0184
WT vs. H: V104W	2.277	1.738 to 2.815	Yes	**	0.003
WT vs. H: D109A	3.121	2.549 to 3.693	Yes	**	0.0028
Antibody concentration 100 ng/mL
WT vs. H: D55A/D57A	2.49	1.646 to 3.333	Yes	*	0.0174
WT vs. H: D55N/D57N	1.955	1.405 to 2.504	Yes	**	0.01
WT vs. H: D55K/D57K	2.467	1.650 to 3.283	Yes	*	0.0166
WT vs. H: T103A/V104A	2.169	1.300 to 3.038	Yes	*	0.0201
WT vs. H: T103W/V104W	1.962	1.611 to 2.312	Yes	**	0.0023
WT vs. H: T103R/V104R	2.586	1.732 to 3.440	Yes	*	0.0172
WT vs. H: T103I	2.441	1.624 to 3.257	Yes	*	0.0168
WT vs. H: T103L	2.078	1.294 to 2.861	Yes	*	0.0179
WT vs. H: T103F	2.448	2.053 to 2.842	Yes	**	0.0027
WT vs. H: T103Y	2.551	2.106 to 2.996	Yes	**	0.004
WT vs. H: T103W	2.545	1.797 to 3.292	Yes	*	0.014
WT vs. H: V104T	2.347	1.988 to 2.705	Yes	**	0.0019
WT vs. H: V104N	2.394	1.520 to 3.268	Yes	*	0.0188
WT vs. H: V104Q	2.323	1.479 to 3.166	Yes	*	0.0183
WT vs. H: V104Y	2.09	1.227 to 2.952	Yes	*	0.0205
WT vs. H: V104W	2.153	1.546 to 2.760	Yes	*	0.0108
WT vs. H: D109A	2.517	1.654 to 3.379	Yes	*	0.0178
Antibody concentration 33.33 ng/mL
WT vs. H: D55A/D57A	1.354	0.3896 to 2.318	Yes	*	0.0358
WT vs. H: D55N/D57N	1.149	0.3608 to 1.937	Yes	*	0.0333
WT vs. H: D55K/D57K	1.356	0.4442 to 2.267	Yes	*	0.0336
WT vs. H: T103A/V104A	1.252	0.6929 to 1.811	Yes	*	0.0173
WT vs. H: T103W/V104W	1.19	0.2434 to 2.137	Yes	*	0.04
WT vs. H: T103R/V104R	1.394	0.4340 to 2.354	Yes	*	0.0345
WT vs. H: T103I	1.352	0.4146 to 2.288	Yes	*	0.0348
WT vs. H: T103L	1.235	0.2711 to 2.198	Yes	*	0.0393
WT vs. H: T103F	1.347	0.3826 to 2.311	Yes	*	0.036
WT vs. H: T103Y	1.383	0.4577 to 2.308	Yes	*	0.0334
WT vs. H: T103W	1.377	0.4396 to 2.313	Yes	*	0.0341
WT vs. H: V104T	1.307	0.3470 to 2.267	Yes	*	0.037
WT vs. H: V104N	1.34	0.4937 to 2.185	Yes	*	0.031
WT vs. H: V104Q	1.299	0.3351 to 2.262	Yes	*	0.0374
WT vs. H: V104Y	1.212	0.8014 to 1.623	Yes	**	0.0082
WT vs. H: V104W	1.245	0.2850 to 2.205	Yes	*	0.0388
WT vs. H: D109A	1.373	0.4130 to 2.333	Yes	*	0.0351
Antibody concentration 11.11 ng/mL
WT vs. H: D55A/D57A	0.668	0.1557 to 1.180	Yes	*	0.0386
WT vs. H: D55N/D57N	0.6135	0.1861 to 1.041	Yes	*	0.034
WT vs. H: D55K/D57K	0.673	0.1690 to 1.177	Yes	*	0.0377
WT vs. H: T103A/V104A	0.646	0.2386 to 1.053	Yes	*	0.0302
WT vs. H: T103W/V104W	0.6235	0.1297 to 1.117	Yes	*	0.0398
WT vs. H: T103R/V104R	0.689	0.1767 to 1.201	Yes	*	0.0374
WT vs. H: T103I	0.672	0.1919 to 1.152	Yes	*	0.0358
WT vs. H: T103L	0.628	0.4224 to 0.8336	Yes	**	0.0068
WT vs. H: T103F	0.674	0.2276 to 1.120	Yes	*	0.0326
WT vs. H: T103Y	0.683	0.1707 to 1.195	Yes	*	0.0378
WT vs. H: T103W	0.684	0.1717 to 1.196	Yes	*	0.0377
WT vs. H: V104T	0.6675	0.2032 to 1.132	Yes	*	0.0346
WT vs. H: V104N	0.6685	0.1582 to 1.179	Yes	*	0.0384
WT vs. H: V104Q	0.6655	0.1717 to 1.159	Yes	*	0.0373
WT vs. H: V104Y	0.6245	0.3451 to 0.9039	Yes	*	0.0166
WT vs. H: V104W	0.6325	0.1682 to 1.097	Yes	*	0.0365
WT vs. H: D109A	0.6785	0.1682 to 1.189	Yes	*	0.0379
WT vs. L: H56F	0.2395	0.02062 to 0.4584	Yes	*	0.0421
Antibody concentration 3.70 ng/mL
WT vs. H: D55A/D57A	0.2055	-0.07342 to 0.4844	No	ns	0.0838
WT vs. H: D55N/D57N	0.2135	-0.4646 to 0.8916	No	ns	0.1577
WT vs. H: D55K/D57K	0.227	-0.4369 to 0.8909	No	ns	0.1469
WT vs. H: T103A/V104A	0.2225	-0.3673 to 0.8123	No	ns	0.1402
WT vs. H: T103W/V104W	0.222	-0.4546 to 0.8986	No	ns	0.1516
WT vs. H: T103R/V104R	0.2375	-0.4406 to 0.9156	No	ns	0.142
WT vs. H: T103I	0.2245	-0.4473 to 0.8963	No	ns	0.1494
WT vs. H: T103L	0.2175	-0.4072 to 0.8422	No	ns	0.1484
WT vs. H: T103F	0.2255	-0.3992 to 0.8502	No	ns	0.143
WT vs. H: T103Y	0.2345	-0.4187 to 0.8877	No	ns	0.1409
WT vs. H: T103W	0.2355	-0.4363 to 0.9073	No	ns	0.1425
WT vs. H: V104T	0.2305	-0.4413 to 0.9023	No	ns	0.1455
WT vs. H: V104N	0.228	-0.4486 to 0.9046	No	ns	0.1477
WT vs. H: V104Q	0.2275	-0.4257 to 0.8807	No	ns	0.1453
WT vs. H: V104Y	0.2135	-0.2564 to 0.6834	No	ns	0.1267
WT vs. H: V104W	0.222	-0.4546 to 0.8986	No	ns	0.1516
WT vs. H: D109A	0.228	-0.3029 to 0.7589	No	ns	0.1277
WT vs. L: H56F	0.114	-0.4939 to 0.7219	No	ns	0.281
Antibody concentration 1.23 ng/mL
WT vs. H: D55A/D57A	0.078	-0.06989 to 0.2259	No	ns	0.1224
WT vs. H: D55N/D57N	0.078	0.01570 to 0.1403	Yes	*	0.0353
WT vs. H: D55K/D57K	0.08	0.02706 to 0.1329	Yes	*	0.0233
WT vs. H: T103A/V104A	0.0775	-0.03230 to 0.1873	No	ns	0.0855
WT vs. H: T103W/V104W	0.084	-0.04394 to 0.2119	No	ns	0.0771
WT vs. H: T103R/V104R	0.087	-0.04094 to 0.2149	No	ns	0.0744
WT vs. H: T103I	0.071	0.01806 to 0.1239	Yes	*	0.0291
WT vs. H: T103L	0.0715	-0.03871 to 0.1817	No	ns	0.0803
WT vs. H: T103F	0.074	0.01902 to 0.1290	Yes	*	0.028
WT vs. H: T103Y	0.085	-0.005080 to 0.1751	No	ns	0.0536
WT vs. H: T103W	0.0865	-0.04912 to 0.2221	No	ns	0.0784
WT vs. H: V104T	0.0835	-0.05212 to 0.2191	No	ns	0.0812
WT vs. H: V104N	0.069	-0.02964 to 0.1676	No	ns	0.0884
WT vs. H: V104Q	0.0755	0.02263 to 0.1284	Yes	*	0.0252
WT vs. H: V104Y	0.0755	-0.03471 to 0.1857	No	ns	0.0756
WT vs. H: V104W	0.077	0.02406 to 0.1299	Yes	*	0.025
WT vs. H: D109A	0.0825	-0.05312 to 0.2181	No	ns	0.0822
WT vs. L: H56F	0.0435	-0.01538 to 0.1024	No	ns	0.0886
Antibody concentration 0.41 ng/mL
WT vs. H: D55A/D57A	0.051	-0.6968 to 0.7988	No	ns	0.6302
WT vs. H: D55N/D57N	0.041	-0.5126 to 0.5946	No	ns	0.7376
WT vs. H: D55K/D57K	0.0485	-0.6921 to 0.7891	No	ns	0.6529
WT vs. H: T103A/V104A	0.039	-0.6325 to 0.7105	No	ns	0.7529
WT vs. H: T103W/V104W	0.05	-0.7035 to 0.8035	No	ns	0.6391
WT vs. H: T103R/V104R	0.028	-0.2720 to 0.3280	No	ns	0.9722
WT vs. H: T103I	0.0375	-0.7146 to 0.7896	No	ns	0.7663
WT vs. H: T103L	0.039	-0.5952 to 0.6732	No	ns	0.7548
WT vs. H: T103F	0.0335	-0.3196 to 0.3866	No	ns	0.8642
WT vs. H: T103Y	0.05	-0.6978 to 0.7978	No	ns	0.6391
WT vs. H: T103W	0.0525	-0.6996 to 0.8046	No	ns	0.6172
WT vs. H: V104T	0.0525	-0.6996 to 0.8046	No	ns	0.6172
WT vs. H: V104N	0.0435	-0.7086 to 0.7956	No	ns	0.7017
WT vs. H: V104Q	0.044	-0.7038 to 0.7918	No	ns	0.6967
WT vs. H: V104Y	0.0355	-0.4227 to 0.4937	No	ns	0.8138
WT vs. H: V104W	0.0415	-0.5325 to 0.6155	No	ns	0.7304
WT vs. H: D109A	0.047	-0.6839 to 0.7779	No	ns	0.6673
WT vs. L: H56F	0.0395	-0.7126 to 0.7916	No	ns	0.7441
Antibody concentration 0.14 ng/mL
WT vs. H: D55A/D57A	0.0155	-0.03124 to 0.06224	No	ns	0.1704
WT vs. H: D55N/D57N	0.0155	0.0005492 to 0.03045	Yes	*	0.0475
WT vs. H: D55K/D57K	0.015	0.008892 to 0.02111	Yes	**	0.0085
WT vs. H: T103A/V104A	0.0035	-0.2943 to 0.3013	No	ns	0.9997
WT vs. H: T103W/V104W	0.0135	-0.001451 to 0.02845	No	ns	0.058
WT vs. H: T103R/V104R	0.014	0.007892 to 0.02011	Yes	**	0.0098
WT vs. H: T103I	0.001	-0.2203 to 0.2223	No	ns	>0.9999
WT vs. H: T103L	0.0005	-0.2973 to 0.2983	No	ns	>0.9999
WT vs. H: T103F	0.01	0.003892 to 0.01611	Yes	*	0.0191
WT vs. H: T103Y	0.011	-0.05242 to 0.07442	No	ns	0.3178
WT vs. H: T103W	0.0145	-0.0005690 to 0.02957	No	ns	0.0519
WT vs. H: V104T	0.013	-0.08308 to 0.1091	No	ns	0.38
WT vs. H: V104N	-0.017	-0.1131 to 0.07908	No	ns	0.2942
WT vs. H: V104Q	-0.0135	-0.02845 to 0.001451	No	ns	0.058
WT vs. H: V104Y	-0.013	-0.01911 to -0.006892	Yes	*	0.0113
WT vs. H: V104W	0.004	-0.2786 to 0.2866	No	ns	0.9988
WT vs. H: D109A	0.0115	-0.003569 to 0.02657	No	ns	0.0655
WT vs. L: H56F	0.0105	-0.004451 to 0.02545	No	ns	0.0833

## Sheet: Fig.5
Figure 5
Panel B			Mann Whitney test
SW186	Iso		P value	0.0079
5	1000		Exact or approximate P value?	Exact
10	1300		P value summary	**
10	1000		Significantly different (P < 0.05)?	Yes
10	2000		One- or two-tailed P value?	Two-tailed
5	4100		Sum of ranks in column A,B	15 , 40
			Mann-Whitney U	0
Panel C
SW186	Iso		Mann Whitney test
5	210000		P value	<0.0001
5	180000		Exact or approximate P value?	Exact
10	300000		P value summary	****
61000	200000		Significantly different (P < 0.05)?	Yes
5	230000		One- or two-tailed P value?	Two-tailed
10	310000		Sum of ranks in column A,B	58 , 152
5	310000
5	160000
5	70000
5	32000
Panel E			Mann Whitney test
SW186	Iso		P value	0.0079
5	35000		Exact or approximate P value?	Exact
5	12000		P value summary	**
5	24000		Significantly different (P < 0.05)?	Yes
5	9800		One- or two-tailed P value?	Two-tailed
5	5600		Sum of ranks in column A,B	15 , 40
Panel F			Mann Whitney test
SW186	Iso		P value	0.0159
5	14000		Exact or approximate P value?	Exact
5	29000		P value summary	*
5	18000		Significantly different (P < 0.05)?	Yes
5	8800		One- or two-tailed P value?	Two-tailed
	4600		Sum of ranks in column A,B	10 , 35
Panel H
days post infection	SW186					Iso					Mock
0	100	100	100	100	100	100	100	100	100	100	100	100	100	100	100
1	99.19	97.36	97.27	96.9	98.35	96.85	96.81	98.4	99.32	97.72	97.71	98.23	96.91	99.67	98.55
2	99.95	96.2	97.63	99.25	99.9	98.31	97.63	99.69	101.48	98.27	96.88	98.58	99.75	97.51	98.84
3	101.63	99	100.36	98.68	100.9	96.91	98.87	101.17	99.32	99.33	97.04	98.64	99.95	97.62	99.31
4	104.89	100.26	101.88	101.43	99.95	96.46	98.46	101.11	99.15	100.5	96.26	98.7	100.55	96.7	100.69
5	102.39	101.79	102.67	102.7	98.65	95.84	96.86	103.38	99.2	99.67	95.53	98.64	99.95	96.8	98.5
6	101.79	98.79	102.92	102.64	100.3	89.15	93.05	95.82	96.58	94.21	95.94	95.4	99.6	100.33	100.52
7	100.92	95.41	101.64	101.26	99.65	81.62	84.91	91.27	94.99	84.91	94.28	94.75	96.71	99.35	96.59
Two-way ANOVA
Šídák's multiple comparisons test	Mean Diff.	95.00% CI of diff.	Below threshold?	Summary	Adjusted P Value
Ab186 - Iso
0	0	-3.918 to 3.918	No	ns	>0.9999
1	-0.006	-3.924 to 3.912	No	ns	>0.9999
2	-0.49	-4.408 to 3.428	No	ns	>0.9999
3	0.994	-2.924 to 4.912	No	ns	0.9944
4	2.546	-1.372 to 6.464	No	ns	0.4479
5	2.65	-1.268 to 6.568	No	ns	0.3955
6	7.526	3.608 to 11.44	Yes	****	<0.0001
7	12.24	8.318 to 16.15	Yes	****	<0.0001

## Sheet: Fig.6
Figure 5
Panel C
Kd in nM
H1L1	H1L2	H1L3	H1L4	H2L1	H2L2	H2L3	H2L4	H3L1	H3L2	H3L3	H3L4	H4L1	H4L2	H4L3	H4L4	SW186
10.01	26.16	4.37	5.03	18.07	12.6	3.72	3.14	6.69	6.09	5.82	2.6	4.14	5.86	2.4	1.57	1.09
See table S4 for detail Kd information
Panel D
IC50 in ng/ml
H1L1	H1L2	H1L3	H1L4	H2L1	H2L2	H2L3	H2L4	H3L1	H3L2	H3L3	H3L4	H4L1	H4L2	H4L3	H4L4	SW186
32.02	19.68	13.88	12.81	695.7	51.43	13	13.25	43.8	61.74	15.51	11.14	311	193.2	38.45	10.57	9.82
relative infection
Antibody concentration μg/mL	H1L1	H1L1	H1L2	H1L2	H1L3	H1L3	H1L4	H1L4	H2L1	H2L1	H2L2	H2L2	H2L3	H2L3	H2L4	H2L4	H3L1	H3L1	H3L2	H3L2	H3L3	H3L3	H3L4	H3L4	H4L1	H4L1	H4L2	H4L2	H4L3	H4L3	H4L4	H4L4	SW186	SW186	SW186	SW186
30	3.05449	4.12409	5.83227	6.9338	7.85973	6.07173	7.54044	4.79459	8.10296	10.5646	7.01866	4.96728	6.12484	9.30448	5.45082	6.06623	7.02771	3.91565	6.67706	7.12999	11.0749	9.59918	8.67871	11.1771	14.1338	30.6428	7.33964	6.30394	10.4467	6.22109	7.8782	15.2524	9.77544	15.5612	16.8022	14.7138
7.5	7.44466	9.66369	10.5417	7.09344	11.5475	6.67837	6.9338	7.12537	8.39601	15.5465	6.52046	11.9859	7.23845	14.2424	7.94178	5.28964	9.52613	14.333	10.5343	14.2892	21.5068	13.3541	13.1057	16.1447	19.333	20.0787	22.668	6.32466	20.7001	7.89892	10.4053	16.8473	6.64644	18.0961	14.7421	9.99102
1.875	22.3233	9.21669	11.9625	7.54044	8.56215	9.1209	9.61579	18.0289	43.1376	38.1411	10.4914	18.0668	15.0044	20.7776	15.2242	13.4952	12.1707	9.93523	7.12999	19.6659	18.7893	10.8995	15.8818	11.82	12.601	19.3123	20.5758	20.493	7.83677	8.89319	6.61465	9.28675	6.0398	18.521	16.0571	14.0924
0.46875	25.1969	38.6867	26.2186	15.2991	23.1694	9.63176	16.4485	23.2812	53.2041	70.802	18.6236	26.5214	24.3968	39.2693	27.7083	26.3896	15.458	20.6302	17.0214	24.8819	9.64301	21.1708	11.6008	23.114	66.7265	43.6719	39.9227	22.4608	20.5137	25.7958	10.4053	17.1166	19.8808	15.6052	11.4109	13.0153
0.117188	33.0832	48.4408	34.6477	20.0724	48.6962	25.0532	28.3578	15.2352	88.1655	62.8162	60.6037	40.5734	32.5877	51.3725	32.1481	27.1515	56.4116	51.7508	76.5012	42.064	28.8852	15.8818	43.9195	35.1093	113.519	125.243	126.507	87.7719	35.7385	50.4661	30.3943	52.2475	22.7065	12.3376	37.184	31.6578
0.0292969	75.1011	64.6445	56.1196	79.9383	62.202	41.0494	50.6758	65.5705	81.6157	88.356	89.411	73.293	49.9951	53.3359	68.4576	42.405	65.3533	61.8614	81.1036	63.4686	73.2285	63.4686	36.512	62.4604	96.8653	90.6304	104.819	114.99	101.692	61.113	54.0082	38.3277	62.3137	48.4126	46.5933	52.2268

## Sheet: Fig.S2
Supplementary figure 2
Panel B
Antibody clone	B cell number in this clone
361_17	30
185_178	9
215_3	9
500_208	8
186_45	7
437_241	7
510_63	7
225_26	6
293_73	6
400_46	5
6_67	5
36_226	4
37_317	4
374_107	4
433_35	4
461_47	4
47_31	4
136_397	3
147_69	3
170_2	3
188_72	3
189_94	3
34_459	3
46_187	3
118_83	2
159_183	2
180_124	2
191_102	2
193_100	2
216_78	2
31 272_138 2	2
32 295_135 2	2
33 430_23 2	2
34 489_217 2	2
35 501_453 2	2
36 503_145 2	2
37 514_359 2	2
38 87_76 2	2
39 104_440 1	1
40 110_18 1	1
41 12_362 1	1
42 126_499 1	1
43 132_44 1	1
44 137_475 1	1
45 139_265 1	1
46 146_150 1	1
47 148_110 1	1
48 151_481 1	1
49 155_473 1	1
50 156_477 1	1
51 158_105 1	1
52 161_450 1	1
53 162_59 1	1
54 171_392 1	1
55 178_487 1	1
56 179_353 1	1
57 192_242 1	1
58 221_305 1	1
59 226_57 1	1
60 239_343 1	1
61 245_120 1	1
62 252_37 1	1
63 254_38 1	1
64 258_234 1	1
65 260_291 1	1
66 262_181 1	1
67 265_58 1	1
68 269_351 1	1
69 27_9 1	1
70 271_429 1	1
71 273_448 1	1
72 28_436 1	1
73 289_348 1	1
74 322_479 1	1
75 323_311 1	1
76 326_249 1	1
77 328_106 1	1
78 335_250 1	1
79 347_318 1	1
80 351_80 1	1
81 353_522 1	1
82 354_199 1	1
83 364_339 1	1
84 373_472 1	1
85 38_439 1	1
86 381_229 1	1
87 383_225 1	1
88 385_209 1	1
89 386_246 1	1
90 394_285 1	1
91 397_427 1	1
92 401_496 1	1
93 404_255 1	1
94 411_447 1	1
95 417_81 1	1
96 42_212 1	1
97 420_248 1	1
98 423_61 1	1
99 425_16 1	1
100 436_28 1	1
101 438_461 1	1
102 447_126 1	1
103 453_458 1	1
104 455_396 1	1
105 457_29 1	1
106 465_485 1	1
107 476_310 1	1
108 48_332 1	1
109 483_292 1	1
110 497_88 1	1
111 498_514 1	1
112 5_218 1	1
113 502_324 1	1
114 505_297 1	1
115 509_269 1	1
116 515_139 1	1
117 521_367 1	1
118 530_158 1	1
119 540_258 1	1
120 541_350 1	1
121 56_74 1	1
122 57_299 1	1
65_408	1
68_123	1
7_39	1
73_271	1
75_252	1
78_414	1
84_156	1
86_457	1
89_165	1
Panel D
IC50
Antibody	400_46	188_72	225_26	433_35	374_107	6_67	189_94	500_208	36_226	37_317	295_135	136_397	SW186	461_47	437_241	47_31	46_187	293_73	170_2	164_19	242_6	279_130	439_52	526_184	93_103
IC50 in μg/ml	6.623	0.01659	0.7242	1.987	0.2389	2.152	0.01396	1.434	0.782	2.656	3.389	2.962	0.006228	31.44	0.09615	0.0744	0.04	0.06468	19.61	2.189	0.1415	6403	0.1105	21.98	30.88
Relative infection
Antibody concentration ng/mL	400-46	188_72	225_26	433_35	374_107	6_67	189_94	500_28	36_226	37_317	295_135	SW186	461_47
30	12.3034	10.0031	5.4623	17.6413	4.4489	15.4781	6.74545	12.4368	9.1681	8.5283	29.8419	5.266	1.52273
10	35.2553	16.2229	7.0233	26.18	5.0444	36.8182	19.8707	8.0163	4.1297	23.1215	21.9959	14.4198	24.422
3	67.2857	12.9082	20.5661	46.1127	4.8536	45.2834	16.958	13.3227	11.6853	37.0034	81.3197	10.7202	45.5455
1	83.7143	23.07	45.3858	68.349	20.8258	66.5919	19.5229	52.8633	39.347	59.8465	83.8393	16.5102	65.2469
0.3	99.4956	30.3758	61.8676	84.6044	46.0441	83.723	27.0556	53.369	73.8686	73.0577	100	24.0511	71.3287
0.1	104.374	37.3142	88.4773	99.1377	77.9384	100	35.2605	77.9527	75.6607	81.2514	98.9518	27.7931	75.7347
0.03	106.335	57.9829	97.8606	99.1707	100.295	99.8765	50.0473	68.6105	100	95.4929	95.3076	43.416	81.6893
0.01	104.341	80.9762	88.8583	82.9132	100.303	81.563	72.2411	58.2302	80.9119	100	88.1444	55.8249	91.7407
0.003		88.6735					90.1462					74.266	97.8871
0.001		107.703					99.9116					85.2573	92.6669
Relative infection
Antibody concentration ng/mL	437_241	47_31	46_187	293_73	170_2	164_19	242_6	279_130	439_52	526_184	93_103
30	22.1344	6.38314	0.606055	0.37366	36.8012	7.47105	4.83263	84.5081	0	37.445	52.692
7.5	0.65153	0.03938	0.212381	10.9435	76.7956	39.4245	9.33859	94.9972	11.0997	86.2346	82.2009
1.875	2.31498	4.41416	0.950717	18.0555	89.3062	60.576	11.5075	94.9721	5.44965	94.0544	114.413
0.46875	21.8124	24.0449	7.59793	16.5588	83.1552	65.3767	21.1595	88.3564	23.4046	90.7906	157.995
0.117188	49.5704	47.7173	35.8475	28.1614	104.053	76.7658	55.573	95.028	41.4473	94.6025	96.8477
0.029297	63.1255	58.8022	54.1587	70.6455	88.5655	98.8625	77.1692	101.779	83.1291	97.5928	108.936
0.007324	101.207	89.0458	83.8501	86.4925	90.7468	92.4332	101.76	96.0807	100.587	92.9656	110.536
0.001831	101.108	91.74	85.5302	103.594	94.7142	97.2168	104.288	105.444	96.9112	88.1591	117.229
0.000458	94.0149	85.1729	88.2472	104.215	101.121	86.0028	111.198	108.677	95.9408	100.898	130.653
Relative infection
Antibody concentration ng/mL	136_397
36	9.12383
12	9.31517
3.6	48.0628
1.2	83.0335
0.36	100.797
0.12	104.826
0.036	99.9345

## Sheet: Fig.S4
Supplementary figure 4
Panel A	% Relative infection
con. μg/ml	SW186		S309
30	6.67589	6.34342	11.7813	11.7035
7.5	12.7717	11.8122	13.3685	11.8889
1.875	17.3454	16.0631	13.1579	13.7031
0.46875	23.1113	24.8777	19.2503	18.334
0.117188	42.3409	43.7416	39.3469	39.7041
0.029297	63.4085	59.1905	51.4532	56.6309
0.007324	81.2406	79.0731	72.4149	72.1214
0.001831	84.1948	95.6474	87.9572	84.8768
Panel B	% Relative infection
con. μg/ml	SW186		S309
30	66.248	80.7434	28.8549	26.0216
7.5	61.97	102.695	27.4802	30.7982
1.875	69.9901	79.159	22.142	33.2192
0.46875	93.2327	72.8422	29.1532	31.9283
0.117188	75.9784	77.8145	67.907	79.5458
0.029297	102.313	80.2658	70.0344	96.8093
0.007324	106.521	112.202	82.3698	118.505

## Sheet: Fig.S7
Supplementary figure 7
AUC caculated by data in Fig.4, see raw data in Fig.4 for more information
WT	H: D55A/D57A	H: D55N/D57N	H: D55K/D57K	H: T103A/V104A	H: T103W/V104W	H: T103R/V104R	H: T103I	H: T103L	H: T103F	H: T103Y	H: T103W	H: V104T	H: V104N	H: V104Q	H: V104Y	H: V104W	H: D109A
762.3	56.52	227.8	58.49	176.2	235.9	9.759	88.74	207.9	69.06	22.31	30.09	117	87.06	116	202.1	181.6	42.26

## Sheet: Fig. S10
Supplementary figure 10
SW186
Antibody concentration μg/mL	WA1
0.574077	12.7	14.11
0.191359	26.81	20.46
0.0637867	40.21	37.39
0.0212618	79.72	73.37
0.00708729	93.12	95.24
0.00236244	113.58	122.75
0.000787481	102.29	97.35
1e-05	106.53	106.53
SW186
Antibody concentration μg/mL	BA.1		BA.2.12.1		BA.4/5
15.5	17.85	20.89	22.24	30.46	17.08	21.47
5.16666	25.45	26.59	45.45	43.51	41.48	28.79
1.72222	40.65	44.44	71.56	71.56	44.9	58.56
0.574077	62.68	66.1	92.34	83.16	81.5	74.66
0.191359	77.49	77.49	109.27	112.65	103.46	89.3
0.0637867	91.93	104.08	112.65	102.01	97.11	101.02
0.0212618	92.31	88.89	91.38	105.4	99.55	106.87
0.0001	101.42	94.59	87.03	95.73	106.38	92.72
S309
Antibody concentration μg/mL	WA1
1.51852	11.29	4.94
0.506174	21.16	18.34
0.168725	52.91	47.97
0.0562419	66.31	74.78
0.0187474	84.66	82.54
0.00624899	86.07	94.53
0.002083	93.83	107.94
1e-05	93.83	93.83
S309
Antibody concentration μg/mL	BA.1		BA.2.12.1		BA.4/5
41	3.42	3.42	5.32	5.8	11.22	9.27
13.6667	7.98	5.7	12.57	10.64	22.45	18.06
4.55555	10.26	9.5	43.51	43.51	44.9	45.87
1.51852	23.93	24.31	77.84	74.94	75.15	71.74
0.506174	66.48	57.74	96.21	89.44	101.99	82.96
0.168725	88.89	96.11	98.63	100.56	93.21	101.5
0.0562419	103.7	98.01	94.28	102.5	105.41	96.14
0.0001	94.97	90.41	101.53	112.65	110.29	93.21

[truncated: 2 more sheets: Fig. S11, Fig.S12]
